# Supplementary material for: Content Analysis of Digital Archives Contributes to the Historical Distribution and Folk Knowledge of the Highly Toxic Cicuta virosa L. in Hungary
Source: Plants (Basel). 2025 Jan 21;14(3):315. doi: 10.3390/plants14030315 (PMC11820512; doi:10.3390/plants14030315)
Supplement: Supplementary file 1 [file plants-14-00315-s001.zip]

Archive with 1 entries (1 files):
- plants-3427425-supplementary.pdf
